# Supplementary material for: Myostatin Orchestrates miR-124-Mediated Epigenetic Silencing of ITGB1 to Suppress Skeletal Muscle Growth
Source: Biomolecules. 2026 Jul 10;16(7):1012. doi: 10.3390/biom16071012 (PMC13406805; doi:10.3390/biom16071012)
Supplement: Supplementary file 1 [file biomolecules-16-01012-s001.zip]

Archive with 1 entries (1 files):
- biomolecules-4395874-supplementary.pdf
